# Supplementary material for: Identification of MiR-21-5p as a Functional Regulator of Mesothelin Expression Using MicroRNA Capture Affinity Coupled with Next Generation Sequencing
Source: PLoS One. 2017 Jan 26;12(1):e0170999. doi: 10.1371/journal.pone.0170999 (PMC5268774; doi:10.1371/journal.pone.0170999)
Supplement: S3 Table — Raw reads counts for each mature miRNA are reported for each sample. Scr = samples produced after capture with scrambled oligo; msln = samples produced after capture with MSLN_3 oligo. 1-2-3 are the biological replicates. (XLSX) [file pone.0170999.s005.xlsx]

## Sheet: Sheet1
Gene	Gene	Met-5A scr 3	Met-5A msln 1	Met-5A msln 3	Met-5A scr 2	Met-5A scr 1	Met-5A msln 2
MIMAT0000431	hsa-miR-140-5p	0	0	0	1	0	0
MIMAT0003283	hsa-miR-615-3p	3	11	2	26	4	3
MIMAT0000449	hsa-miR-146a-5p	0	0	0	0	0	1
MIMAT0005878	hsa-miR-1287-5p	0	0	0	0	1	0
MIMAT0029782	hsa-miR-7641	0	0	1	0	2	0
MIMAT0019022	hsa-miR-4488	3	2	4	0	4	2
MIMAT0030999	hsa-miR-8072	0	0	0	1	0	0
MIMAT0000077	hsa-miR-22-3p	7	18	15	35	5	2
MIMAT0004674	hsa-miR-30c-1-3p	0	0	0	2	0	0
MIMAT0000454	hsa-miR-184	2	0	3	0	0	0
MIMAT0023712	hsa-miR-6087	1	0	2	6	4	1
MIMAT0004954	hsa-miR-543	4	1	0	31	6	2
MIMAT0022727	hsa-miR-1307-5p	0	0	1	2	0	0
MIMAT0025845	hsa-miR-6716-3p	0	0	0	0	0	1
MIMAT0004800	hsa-miR-550a-5p	0	0	0	3	1	0
MIMAT0030417	hsa-miR-6516-5p	0	0	0	1	1	0
MIMAT0019053	hsa-miR-4516	0	0	1	5	0	2
MIMAT0004597	hsa-miR-140-3p	10	4	3	74	15	1
MIMAT0022491	hsa-miR-5698	0	0	0	0	0	1
MIMAT0018074	hsa-miR-3654	1	0	0	1	1	0
MIMAT0004774	hsa-miR-501-3p	0	1	0	1	0	0
MIMAT0025487	hsa-miR-6515-3p	1	0	0	0	0	0
MIMAT0000682	hsa-miR-200a-3p	0	0	0	0	1	0
MIMAT0027587	hsa-miR-6842-3p	1	1	0	0	1	0
MIMAT0011160	hsa-miR-2116-5p	0	0	0	1	0	0
MIMAT0000750	hsa-miR-340-3p	0	0	0	1	0	0
MIMAT0030021	hsa-miR-7706	0	0	0	2	0	0
MIMAT0004987	hsa-miR-944	1	0	0	0	1	1
MIMAT0004611	hsa-miR-185-3p	0	0	1	1	0	0
MIMAT0000090	hsa-miR-32-5p	0	1	0	0	0	1
MIMAT0009448	hsa-miR-1973	0	0	0	1	1	0
MIMAT0022833	hsa-miR-365b-5p	1	0	0	0	0	0
MIMAT0001343	hsa-miR-425-3p	0	0	0	2	0	0
MIMAT0019047	hsa-miR-4510	0	0	1	0	0	0
MIMAT0019738	hsa-miR-4664-3p	0	0	0	2	1	2
MIMAT0000457	hsa-miR-188-5p	0	0	0	1	0	0
MIMAT0003306	hsa-miR-636	0	0	0	0	0	1
MIMAT0030420	hsa-miR-7845-5p	0	0	0	1	0	0
MIMAT0004909	hsa-miR-450b-5p	0	0	0	0	0	1
MIMAT0019045	hsa-miR-4508	1	0	0	2	0	0
MIMAT0000703	hsa-miR-361-5p	0	0	0	2	0	0
MIMAT0004808	hsa-miR-625-3p	0	1	0	0	0	0
MIMAT0004767	hsa-miR-193b-5p	1	1	1	3	0	2
MIMAT0027393	hsa-miR-6746-3p	0	0	0	1	0	0
MIMAT0003330	hsa-miR-654-5p	2	2	2	7	4	0
MIMAT0000278	hsa-miR-221-3p	3	7	2	20	4	3
MIMAT0004602	hsa-miR-125a-3p	1	1	0	2	2	0
MIMAT0019720	hsa-miR-4654	0	0	0	0	1	0
MIMAT0004589	hsa-miR-30b-3p	0	0	0	0	1	0
MIMAT0005825	hsa-miR-1180-3p	9	26	6	72	26	17
MIMAT0000441	hsa-miR-9-5p	1	0	1	0	0	1
MIMAT0000086	hsa-miR-29a-3p	2	3	2	13	1	3
MIMAT0000445	hsa-miR-126-3p	1	1	2	2	1	0
MIMAT0004495	hsa-miR-22-5p	0	0	0	2	0	0
MIMAT0004775	hsa-miR-502-3p	0	0	0	1	0	0
MIMAT0015051	hsa-miR-3174	0	0	0	1	0	0
MIMAT0004702	hsa-miR-339-3p	0	0	0	7	0	0
MIMAT0000424	hsa-miR-128-3p	5	15	8	33	7	8
MIMAT0003239	hsa-miR-574-3p	0	2	1	0	0	1
MIMAT0022838	hsa-miR-1185-1-3p	1	0	0	4	1	0
MIMAT0000736	hsa-miR-381-3p	3	6	2	5	1	1
MIMAT0027642	hsa-miR-6871-5p	0	0	1	0	0	0
MIMAT0003886	hsa-miR-769-5p	0	3	0	3	0	0
MIMAT0001340	hsa-miR-423-3p	20	29	9	159	55	9
MIMAT0000753	hsa-miR-342-3p	0	1	1	0	0	0
MIMAT0004795	hsa-miR-574-5p	1	0	0	1	1	1
MIMAT0000721	hsa-miR-369-3p	0	1	0	0	0	0
MIMAT0004692	hsa-miR-340-5p	1	3	0	3	0	3
MIMAT0027684	hsa-miR-6892-5p	0	0	0	1	0	0
MIMAT0000257	hsa-miR-181b-5p	3	6	2	13	6	7
MIMAT0022259	hsa-miR-5100	1	2	0	0	0	1
MIMAT0000094	hsa-miR-95-3p	0	0	0	2	0	0
MIMAT0000252	hsa-miR-7-5p	5	7	7	11	7	4
MIMAT0000076	hsa-miR-21-5p	205	1105	489	902	347	255
MIMAT0004501	hsa-miR-27a-5p	0	0	0	0	1	0
MIMAT0003233	hsa-miR-551b-3p	1	0	0	0	0	0
MIMAT0003331	hsa-miR-655-3p	0	1	0	0	0	0
MIMAT0004819	hsa-miR-671-3p	1	2	0	3	0	0
MIMAT0010133	hsa-miR-2110	0	0	0	0	1	0
MIMAT0004773	hsa-miR-500a-5p	0	0	0	1	0	0
MIMAT0000757	hsa-miR-151a-3p	4	2	2	53	22	1
MIMAT0002817	hsa-miR-495-3p	0	1	0	2	1	0
MIMAT0000318	hsa-miR-200b-3p	0	1	2	0	0	1
MIMAT0015070	hsa-miR-3188	0	0	0	0	0	1
MIMAT0007886	hsa-miR-1911-3p	0	0	0	0	1	0
MIMAT0004682	hsa-miR-361-3p	0	1	0	0	0	0
MIMAT0004679	hsa-miR-296-3p	1	0	0	4	1	0
MIMAT0018925	hsa-miR-1268b	2	0	0	5	7	2
MIMAT0003150	hsa-miR-455-5p	0	2	1	3	0	0
MIMAT0000435	hsa-miR-143-3p	0	0	3	0	0	0
MIMAT0000689	hsa-miR-99b-5p	20	73	34	110	26	22
MIMAT0000242	hsa-miR-129-5p	0	0	1	0	0	0
MIMAT0009199	hsa-miR-365a-5p	2	0	1	1	0	1
MIMAT0000222	hsa-miR-192-5p	0	1	1	0	0	0
MIMAT0000267	hsa-miR-210-3p	1	1	0	5	0	1
MIMAT0001629	hsa-miR-329-3p	0	0	0	1	0	0
MIMAT0004804	hsa-miR-615-5p	1	0	0	0	0	0
MIMAT0019019	hsa-miR-4485	1	0	0	1	3	0
MIMAT0000070	hsa-miR-17-5p	0	0	0	3	0	0
MIMAT0015061	hsa-miR-3181	0	1	0	0	0	0
MIMAT0019776	hsa-miR-1343-3p	0	0	0	1	0	0
MIMAT0004748	hsa-miR-423-5p	45	41	36	78	61	27
MIMAT0000081	hsa-miR-25-3p	1	5	4	3	4	2
MIMAT0015080	hsa-miR-3196	0	3	3	1	0	4
MIMAT0000772	hsa-miR-345-5p	0	1	0	0	1	0
MIMAT0018076	hsa-miR-3656	2	1	3	0	1	2
MIMAT0019018	hsa-miR-4484	1	0	0	0	0	0
MIMAT0000434	hsa-miR-142-3p	0	2	0	0	0	2
MIMAT0004586	hsa-miR-15b-3p	1	0	0	0	0	0
MIMAT0004945	hsa-miR-744-5p	9	14	9	37	25	5
MIMAT0002813	hsa-miR-493-5p	1	1	2	13	3	1
MIMAT0004550	hsa-miR-30c-2-3p	1	2	0	12	4	1
MIMAT0005929	hsa-miR-1275	0	0	0	0	0	1
MIMAT0021083	hsa-miR-5091	0	0	0	1	0	1
MIMAT0000510	hsa-miR-320a	20	61	22	30	31	16
MIMAT0027582	hsa-miR-6840-5p	0	1	0	0	0	0
MIMAT0000281	hsa-miR-224-5p	1	0	0	16	8	0
MIMAT0001631	hsa-miR-451a	0	0	0	3	1	1
MIMAT0000263	hsa-miR-199b-5p	0	0	1	0	0	0
MIMAT0000275	hsa-miR-218-5p	0	1	0	1	0	0
MIMAT0000446	hsa-miR-127-3p	2	6	1	29	9	3
MIMAT0003879	hsa-miR-758-3p	0	1	0	0	0	0
MIMAT0000440	hsa-miR-191-5p	3	32	18	27	9	13
MIMAT0000707	hsa-miR-363-3p	0	1	0	0	0	1
MIMAT0004696	hsa-miR-323a-5p	0	0	0	1	0	0
MIMAT0019819	hsa-miR-4712-3p	1	0	0	0	0	0
MIMAT0015043	hsa-miR-3168	0	1	1	0	0	1
MIMAT0004549	hsa-miR-148a-5p	0	0	0	1	0	0
MIMAT0000253	hsa-miR-10a-5p	3	17	9	16	7	1
MIMAT0005924	hsa-miR-1270	0	0	0	2	0	0
MIMAT0018360	hsa-miR-3944-3p	0	0	0	1	0	0
MIMAT0026477	hsa-miR-128-1-5p	0	0	1	0	0	0
MIMAT0015079	hsa-miR-3195	3	1	1	1	1	0
MIMAT0018983	hsa-miR-4461	0	0	4	0	0	1
MIMAT0018206	hsa-miR-3929	0	0	0	1	0	0
MIMAT0019746	hsa-miR-4668-3p	0	0	0	1	0	0
MIMAT0016847	hsa-miR-378c	0	0	0	0	1	0
MIMAT0000259	hsa-miR-182-5p	2	2	0	6	2	0
MIMAT0019964	hsa-miR-4792	0	0	0	0	1	0
MIMAT0000243	hsa-miR-148a-3p	0	1	0	5	2	3
MIMAT0017352	hsa-miR-2277-5p	0	0	0	1	0	1
MIMAT0000423	hsa-miR-125b-5p	0	3	3	11	0	2
MIMAT0019214	hsa-miR-3173-5p	0	0	0	1	0	0
MIMAT0004749	hsa-miR-424-3p	1	4	5	2	4	1
MIMAT0003218	hsa-miR-92b-3p	8	33	16	28	14	16
MIMAT0018084	hsa-miR-3663-5p	0	0	0	0	0	1
MIMAT0018116	hsa-miR-3688-3p	0	0	0	0	1	0
MIMAT0004497	hsa-miR-24-2-5p	1	0	0	0	0	0
MIMAT0000097	hsa-miR-99a-5p	2	1	1	1	0	0
MIMAT0000692	hsa-miR-30e-5p	0	2	2	1	1	2
MIMAT0003329	hsa-miR-411-5p	0	0	0	0	0	1
MIMAT0028123	hsa-miR-7113-5p	1	0	0	2	0	1
MIMAT0000085	hsa-miR-28-5p	1	1	0	1	0	0
MIMAT0004502	hsa-miR-28-3p	2	2	0	5	0	0
MIMAT0000761	hsa-miR-324-5p	0	0	0	1	0	0
MIMAT0003308	hsa-miR-638	0	0	1	0	0	2
MIMAT0004693	hsa-miR-330-5p	0	1	0	0	0	0
MIMAT0002888	hsa-miR-532-5p	2	7	3	20	4	3
MIMAT0004792	hsa-miR-92b-5p	7	6	5	6	4	5
MIMAT0000705	hsa-miR-362-5p	1	0	0	1	0	0
MIMAT0018349	hsa-miR-3934-5p	0	1	0	1	0	0
MIMAT0000083	hsa-miR-26b-5p	0	1	1	1	0	1
MIMAT0000093	hsa-miR-93-5p	1	2	0	14	4	1
MIMAT0005943	hsa-miR-1292-5p	0	4	2	0	0	5
MIMAT0004776	hsa-miR-505-5p	0	0	0	0	1	1
MIMAT0004614	hsa-miR-193a-5p	3	1	8	11	5	2
MIMAT0001638	hsa-miR-409-5p	0	2	0	0	0	0
MIMAT0000443	hsa-miR-125a-5p	3	7	1	17	4	1
MIMAT0004552	hsa-miR-139-3p	2	0	0	0	1	0
MIMAT0001545	hsa-miR-450a-5p	0	1	1	0	0	0
MIMAT0000752	hsa-miR-328-3p	0	3	1	9	2	0
MIMAT0004609	hsa-miR-149-3p	0	1	2	0	0	0
MIMAT0000256	hsa-miR-181a-5p	1	22	1	12	0	16
MIMAT0003393	hsa-miR-425-5p	0	2	0	0	0	0
MIMAT0019878	hsa-miR-4745-5p	0	0	0	2	0	0
MIMAT0000680	hsa-miR-106b-5p	0	0	0	1	0	1
MIMAT0002176	hsa-miR-485-3p	0	2	0	4	2	1
MIMAT0001341	hsa-miR-424-5p	0	0	0	1	0	0
MIMAT0003338	hsa-miR-660-5p	2	0	0	1	0	0
MIMAT0000451	hsa-miR-150-5p	0	1	0	0	0	3
MIMAT0000226	hsa-miR-196a-5p	1	3	1	7	9	0
MIMAT0004957	hsa-miR-760	1	0	1	2	0	0
MIMAT0000456	hsa-miR-186-5p	0	0	0	1	1	3
MIMAT0000722	hsa-miR-370-3p	27	33	7	213	48	6
MIMAT0018115	hsa-miR-3687	4	2	6	3	1	2
MIMAT0000691	hsa-miR-130b-3p	0	0	0	6	1	0
MIMAT0004678	hsa-miR-99b-3p	4	9	3	33	6	4
MIMAT0000078	hsa-miR-23a-3p	0	0	0	0	0	1
MIMAT0000455	hsa-miR-185-5p	6	8	2	43	20	2
MIMAT0004980	hsa-miR-937-3p	0	0	1	3	0	0
MIMAT0000447	hsa-miR-134-5p	3	3	0	6	6	2
MIMAT0018068	hsa-miR-3648	0	0	0	1	0	0
MIMAT0004672	hsa-miR-106b-3p	0	0	1	13	0	1
MIMAT0004600	hsa-miR-144-5p	0	0	0	1	0	0
MIMAT0000099	hsa-miR-101-3p	1	0	3	3	0	3
MIMAT0019027	hsa-miR-4492	0	1	0	0	0	0
MIMAT0000092	hsa-miR-92a-3p	24	41	11	95	21	15
MIMAT0004689	hsa-miR-377-5p	1	0	0	0	0	0
MIMAT0000075	hsa-miR-20a-5p	1	11	0	18	1	7
MIMAT0002819	hsa-miR-193b-3p	0	1	0	1	0	0
MIMAT0000729	hsa-miR-376a-3p	0	0	0	1	1	0
MIMAT0000088	hsa-miR-30a-3p	1	1	0	1	0	1
MIMAT0030019	hsa-miR-7704	9	15	13	23	11	13
MIMAT0004518	hsa-miR-16-2-3p	0	0	4	2	0	2
MIMAT0015062	hsa-miR-3182	1	0	0	1	0	0
MIMAT0018941	hsa-miR-4426	1	0	0	1	0	0
MIMAT0000459	hsa-miR-193a-3p	0	0	1	0	0	0
MIMAT0015032	hsa-miR-3158-3p	0	0	0	0	1	0
MIMAT0002809	hsa-miR-146b-5p	1	11	3	1	0	9
MIMAT0027542	hsa-miR-6821-5p	0	0	0	1	0	0
MIMAT0027430	hsa-miR-6765-5p	0	0	0	0	1	0
MIMAT0004558	hsa-miR-181a-2-3p	0	0	0	5	0	1
MIMAT0001618	hsa-miR-191-3p	0	1	0	0	0	2
MIMAT0027568	hsa-miR-6834-5p	0	0	0	1	0	0
MIMAT0000732	hsa-miR-378a-3p	8	12	8	44	27	7
MIMAT0003881	hsa-miR-668-3p	0	5	3	1	0	2
MIMAT0005950	hsa-miR-1306-3p	1	0	0	1	0	0
MIMAT0003266	hsa-miR-598-3p	2	0	0	0	0	0
MIMAT0003249	hsa-miR-584-5p	0	0	0	0	1	0
MIMAT0015054	hsa-miR-3177-3p	1	0	0	1	0	0
MIMAT0002814	hsa-miR-432-5p	3	1	0	8	2	0
MIMAT0000419	hsa-miR-27b-3p	5	7	4	13	5	2
MIMAT0004498	hsa-miR-25-5p	1	0	3	0	0	0
MIMAT0004570	hsa-miR-223-5p	0	0	1	0	0	0
MIMAT0004604	hsa-miR-127-5p	0	0	0	1	0	0
MIMAT0017981	hsa-miR-3605-5p	1	1	0	0	0	0
MIMAT0026555	hsa-miR-329-5p	1	0	0	0	0	0
MIMAT0016910	hsa-miR-4278	2	0	2	1	0	0
MIMAT0000080	hsa-miR-24-3p	5	17	6	22	9	2
MIMAT0004592	hsa-miR-125b-1-3p	3	2	1	5	3	0
MIMAT0019061	hsa-miR-4523	1	0	0	0	0	0
MIMAT0026479	hsa-miR-152-5p	0	0	0	1	0	0
MIMAT0003161	hsa-miR-493-3p	0	1	1	3	0	0
MIMAT0019922	hsa-miR-4769-5p	1	0	0	0	0	0
MIMAT0017982	hsa-miR-3605-3p	0	1	0	0	0	0
MIMAT0000433	hsa-miR-142-5p	0	2	0	0	0	3
MIMAT0019201	hsa-miR-3127-3p	0	0	0	1	0	0
MIMAT0000250	hsa-miR-139-5p	1	0	0	0	0	0
MIMAT0000100	hsa-miR-29b-3p	0	0	0	1	0	0
MIMAT0004810	hsa-miR-629-5p	0	2	0	1	0	1
MIMAT0004952	hsa-miR-665	0	0	0	1	0	0
MIMAT0004496	hsa-miR-23a-5p	0	0	0	0	1	0
MIMAT0022498	hsa-miR-5704	1	0	0	0	0	0
MIMAT0002874	hsa-miR-503-5p	0	8	4	16	12	1
MIMAT0019050	hsa-miR-4513	0	0	0	0	0	3
MIMAT0002175	hsa-miR-485-5p	2	2	3	3	4	0
MIMAT0000764	hsa-miR-339-5p	0	1	0	0	1	0
MIMAT0019896	hsa-miR-4755-3p	0	1	0	0	0	0
MIMAT0004507	hsa-miR-92a-1-5p	6	0	0	6	1	0
MIMAT0000227	hsa-miR-197-3p	0	3	0	1	0	0
MIMAT0000759	hsa-miR-148b-3p	1	1	0	2	1	0
MIMAT0000254	hsa-miR-10b-5p	0	1	0	0	1	0
MIMAT0000096	hsa-miR-98-5p	2	4	1	5	3	1
MIMAT0000617	hsa-miR-200c-3p	0	1	0	0	0	0
MIMAT0000755	hsa-miR-323a-3p	0	0	0	2	0	0
MIMAT0015041	hsa-miR-1260b	0	3	0	0	0	0
MIMAT0000416	hsa-miR-1	2	2	6	3	5	4
MIMAT0018071	hsa-miR-3651	0	0	0	1	1	1
MIMAT0004703	hsa-miR-335-3p	0	2	0	2	0	0
MIMAT0000421	hsa-miR-122-5p	0	0	0	0	0	1
MIMAT0000450	hsa-miR-149-5p	0	3	0	12	3	1
MIMAT0018183	hsa-miR-3909	1	0	0	0	0	0
MIMAT0022271	hsa-miR-664b-5p	0	0	0	1	0	0
MIMAT0000462	hsa-miR-206	0	1	0	0	0	0
MIMAT0004978	hsa-miR-935	1	1	0	0	0	0
MIMAT0000264	hsa-miR-203a	2	12	8	12	17	1
MIMAT0005905	hsa-miR-1254	2	1	0	2	0	0
MIMAT0001639	hsa-miR-409-3p	4	4	4	31	10	2
MIMAT0019058	hsa-miR-4521	0	2	2	1	1	1
MIMAT0000082	hsa-miR-26a-5p	5	34	9	52	4	6
MIMAT0004680	hsa-miR-130b-5p	1	3	0	7	0	1
MIMAT0000255	hsa-miR-34a-5p	0	0	0	1	0	0
MIMAT0026721	hsa-miR-216b-3p	0	0	0	1	0	0
MIMAT0000244	hsa-miR-30c-5p	1	0	0	5	0	1
MIMAT0027510	hsa-miR-6805-5p	0	1	0	0	0	0
MIMAT0026609	hsa-miR-520f-5p	1	0	0	0	0	0
MIMAT0004587	hsa-miR-23b-5p	1	0	0	0	0	0
MIMAT0019032	hsa-miR-4497	7	10	24	6	12	10
MIMAT0005797	hsa-miR-1301-3p	1	2	1	5	2	0
MIMAT0030996	hsa-miR-8069	0	1	0	0	0	0
MIMAT0004514	hsa-miR-29b-1-5p	0	0	0	1	0	0
MIMAT0000072	hsa-miR-18a-5p	0	0	1	1	0	0
MIMAT0003215	hsa-miR-552-3p	0	1	0	0	0	0
MIMAT0000245	hsa-miR-30d-5p	0	3	0	1	0	1
MIMAT0007881	hsa-miR-1908-5p	0	2	0	1	0	0
MIMAT0005951	hsa-miR-1307-3p	2	3	2	5	1	1
MIMAT0000074	hsa-miR-19b-3p	0	0	0	0	0	2
MIMAT0004814	hsa-miR-654-3p	0	0	0	1	3	1
MIMAT0004949	hsa-miR-877-5p	2	0	1	3	0	0
MIMAT0000427	hsa-miR-133a-3p	1	0	0	0	0	0
MIMAT0000104	hsa-miR-107	0	1	0	4	1	0
MIMAT0005792	hsa-miR-320b	0	2	3	5	9	3
MIMAT0016888	hsa-miR-4326	2	1	3	8	1	0
MIMAT0002174	hsa-miR-484	1	6	2	20	10	3
MIMAT0000728	hsa-miR-375	0	0	5	1	1	0
MIMAT0017985	hsa-miR-3607-3p	0	0	0	0	0	1
MIMAT0000693	hsa-miR-30e-3p	0	0	0	0	0	1
MIMAT0001627	hsa-miR-433-3p	0	2	1	3	1	1
MIMAT0000261	hsa-miR-183-5p	1	7	3	14	2	0
MIMAT0022691	hsa-miR-197-5p	0	0	0	0	2	0
MIMAT0000686	hsa-miR-34c-5p	0	0	0	3	5	1
MIMAT0001080	hsa-miR-196b-5p	1	0	0	2	0	0
MIMAT0017986	hsa-miR-3609	1	2	0	1	0	0
MIMAT0000232	hsa-miR-199a-3p	0	1	0	0	0	0
MIMAT0003880	hsa-miR-671-5p	2	3	3	8	0	1
MIMAT0000101	hsa-miR-103a-3p	9	25	7	58	19	7
MIMAT0000733	hsa-miR-379-5p	0	2	4	2	8	0
MIMAT0005949	hsa-miR-664a-3p	0	1	0	0	0	0
MIMAT0004694	hsa-miR-342-5p	1	4	3	3	1	2
MIMAT0014990	hsa-miR-3127-5p	0	0	0	0	1	0
MIMAT0004985	hsa-miR-942-5p	0	0	0	1	0	0
MIMAT0005793	hsa-miR-320c	0	1	1	4	0	2
MIMAT0019755	hsa-miR-4673	1	0	0	0	0	0
MIMAT0000098	hsa-miR-100-5p	55	271	128	321	125	87
MIMAT0004494	hsa-miR-21-3p	1	0	3	0	0	0
MIMAT0005883	hsa-miR-1293	1	1	0	1	0	0
MIMAT0003322	hsa-miR-652-3p	0	0	1	4	1	0
MIMAT0000084	hsa-miR-27a-3p	0	2	1	5	2	3
MIMAT0004811	hsa-miR-33b-3p	1	0	0	0	0	0
MIMAT0000737	hsa-miR-382-5p	1	0	0	5	3	0
MIMAT0000087	hsa-miR-30a-5p	0	1	0	0	1	0
MIMAT0018961	hsa-miR-4443	107	14	10	439	137	12
MIMAT0000453	hsa-miR-154-3p	0	1	0	0	0	0
MIMAT0000646	hsa-miR-155-5p	2	2	2	13	4	0
MIMAT0019071	hsa-miR-4532	0	1	1	0	1	0
