# Supplementary material for: Identification of MiR-21-5p as a Functional Regulator of Mesothelin Expression Using MicroRNA Capture Affinity Coupled with Next Generation Sequencing
Source: PLoS One. 2017 Jan 26;12(1):e0170999. doi: 10.1371/journal.pone.0170999 (PMC5268774; doi:10.1371/journal.pone.0170999)
Supplement: S4 Table — Expression analyses results according to DESeq2 analysis in Met-5A samples when MSLN-captures were compared to scrambled-captures. MiRNAs are ordered according to their adjusted p-value. (XLSX) [file pone.0170999.s006.xlsx]

## Sheet: Met-5A
	baseMean	log2FoldChange	pvalue	padj
hsa-miR-4443	79.8241023990083	-3.33095834859849	2.79292710895718e-21	2.40191731370317e-19
hsa-miR-21-5p	465.992404728911	1.00942488418134	1.02435590280506e-06	4.40473038206174e-05
hsa-miR-370-3p	33.3746802389138	-1.73665471769849	0.000157859050106783	0.00452529276972778
hsa-miR-140-3p	10.4145512605849	-2.408706031617	0.000814702915591286	0.0155737882573966
hsa-miR-423-3p	30.2838400346554	-1.41755283583841	0.00117565360646061	0.0155737882573966
hsa-miR-146b-5p	4.89799652666414	3.2670329325438	0.000937699029587511	0.0155737882573966
hsa-miR-151a-3p	8.22279098489041	-2.61145635327504	0.00126763392792763	0.0155737882573966
hsa-miR-100-5p	135.862083083922	0.734413517845885	0.00164192127162869	0.0176506536700084
hsa-miR-1292-5p	2.36280907220557	3.4885626430508	0.0032265403896806	0.0308313859458369
hsa-miR-191-5p	15.093301389722	1.4960613958911	0.00615844367734291	0.0488917045067609
hsa-miR-181a-5p	8.4778443215099	2.37088419799899	0.00625359011132988	0.0488917045067609
hsa-miR-224-5p	2.33661634872464	-3.17457596398146	0.00770508808467131	0.0552197979401444
hsa-miR-3196	2.22075595138965	2.8079117790002	0.014789764644036	0.0978399814913151
hsa-miR-92a-1-5p	2.02381291574348	-2.84116608669147	0.0188177005889511	0.115594446474985
hsa-miR-668-3p	1.87990124785074	2.63185475261241	0.0241461932232744	0.131075514009304
hsa-miR-185-5p	8.88123586780908	-1.60100301780122	0.0243861421412659	0.131075514009304
hsa-miR-543	4.38601613578954	-2.10560121963072	0.0290812485960978	0.147116904662612
hsa-miR-92b-3p	17.7197575610361	1.05339573913452	0.0351487731683819	0.167933027360047
hsa-miR-4497	13.0726172650188	1.21988501015967	0.0726167216654689	0.328686213854228
hsa-miR-432-5p	1.63875851902723	-1.91485062447097	0.105791507124877	0.454903480636973
hsa-miR-16-2-3p	1.54601832665811	1.79317406817569	0.136663236187849	0.559668491054999
hsa-miR-99b-5p	37.6577103173784	0.53993895830264	0.152000851149431	0.59418514540232
hsa-miR-30e-5p	1.44999821667881	1.55966476362262	0.184427827403972	0.634431726269664
hsa-miR-320a	28.0054352522474	0.625657394740461	0.182233592609372	0.634431726269664
hsa-miR-409-3p	6.17329319951174	-1.0736313108403	0.17151756051493	0.634431726269664
hsa-miR-378a-3p	13.6705527180717	-0.707776370185391	0.215035887296786	0.711272550289368
hsa-miR-101-3p	1.93849902840131	1.17619715031247	0.308713829935299	0.742517057526241
hsa-miR-744-5p	13.1028621737804	-0.619281197066699	0.282796245229119	0.742517057526241
hsa-miR-7704	13.5695904778607	0.652845176708694	0.254768902281509	0.742517057526241
hsa-miR-30c-2-3p	2.0603683725393	-1.12165512975939	0.310821093848194	0.742517057526241
hsa-miR-93-5p	2.17622551372153	-1.21237402832296	0.269819706936113	0.742517057526241
hsa-miR-342-5p	2.27463337821215	1.21180638060102	0.250981989617414	0.742517057526241
hsa-miR-1268b	2.39277981821838	-1.3232992532016	0.235733215517561	0.742517057526241
hsa-miR-155-5p	2.50634088802577	-1.07003306027402	0.308555057660976	0.742517057526241
hsa-miR-196a-5p	2.53377134344478	-1.19928570246287	0.263219200193529	0.742517057526241
hsa-miR-127-3p	5.29931907984382	-0.87839733803761	0.299603678092328	0.742517057526241
hsa-miR-182-5p	1.38833093809995	-1.17976479511876	0.320793635472207	0.745628450016481
hsa-miR-125b-1-3p	1.94198016919662	-1.05513924990811	0.344487661075459	0.779629969802355
hsa-miR-20a-5p	4.80887601913123	0.874928309331863	0.35879491498	0.791188786878974
hsa-miR-26a-5p	12.6263313161481	0.587760900579622	0.368078390831728	0.791368540288214
hsa-miR-340-5p	1.66490489516784	0.985276298578752	0.399363697765574	0.802145779936283
hsa-miR-25-3p	3.04024983902313	0.843770499288003	0.388640082394936	0.802145779936283
hsa-miR-1	4.08388038866098	0.781973863701454	0.401072889968142	0.802145779936283
hsa-miR-10a-5p	6.95448156766349	0.625429431804882	0.41122635253517	0.803760598136923
hsa-miR-134-5p	2.92398381531532	-0.821008324372831	0.421643974125242	0.805808483883796
hsa-miR-424-3p	2.78233957702499	0.794014652350951	0.436087411020509	0.815293855386169
hsa-miR-27a-3p	1.9052463558357	0.685174810179498	0.53874459174957	0.820622939669041
hsa-miR-3656	1.99391333808641	0.853079877983859	0.452777462688385	0.820622939669041
hsa-miR-128-3p	10.0347158694699	0.385781674519232	0.543901250710876	0.820622939669041
hsa-miR-103a-3p	14.9402696988417	-0.33436622045597	0.541845636987705	0.820622939669041
hsa-miR-654-5p	2.15876946447908	-0.78949730409357	0.46510994256773	0.820622939669041
hsa-miR-125b-5p	2.21768218566445	0.734244025189	0.508492312861164	0.820622939669041
hsa-miR-493-5p	2.27714086656733	-0.693621708692861	0.514615101077341	0.820622939669041
hsa-miR-92a-3p	26.3113560116524	-0.298964414560801	0.513845645900564	0.820622939669041
hsa-miR-3687	3.43494836687567	0.638352166122176	0.519127381217971	0.820622939669041
hsa-miR-125a-5p	3.67636922178594	-0.582083156752495	0.533223441930359	0.820622939669041
hsa-miR-423-5p	45.253449129953	-0.250147929429732	0.526070242689315	0.820622939669041
hsa-miR-484	4.87889409862401	-0.493573813443701	0.565614832670194	0.838670269131667
hsa-miR-6087	1.89519303781492	-0.599516695194452	0.593853694664004	0.840154706718672
hsa-miR-22-3p	10.4714412958277	0.375941110244406	0.577657862812092	0.840154706718672
hsa-miR-99b-3p	6.68610310637757	-0.401690682651258	0.595923687323709	0.840154706718672
hsa-miR-149-5p	1.78149338336012	-0.582819963835868	0.612372109350226	0.849419377485797
hsa-miR-148a-3p	1.5725435433271	0.341422925511855	0.771403892437452	0.920967771769593
hsa-miR-4326	1.87498243117897	-0.380905708107744	0.735057467302575	0.920967771769593
hsa-miR-1180-3p	19.5820008469268	-0.180094166425569	0.731475123975454	0.920967771769593
hsa-miR-485-5p	2.13900561057449	-0.302249672416939	0.781751713246282	0.920967771769593
hsa-miR-671-5p	2.26336238566047	0.307272100089756	0.775979810165045	0.920967771769593
hsa-miR-381-3p	2.63951077080133	0.342468690192131	0.737481439062075	0.920967771769593
hsa-miR-4488	3.01485262269117	0.320447196130247	0.760685303528762	0.920967771769593
hsa-miR-503-5p	4.76351224471486	-0.29072205975082	0.748462420350258	0.920967771769593
hsa-miR-181b-5p	5.57154049760997	0.302987865866521	0.710395877944173	0.920967771769593
hsa-miR-92b-5p	5.95221451352229	0.318607153385608	0.695693604776896	0.920967771769593
hsa-miR-7-5p	6.417598872343	0.267897960318089	0.723233221863774	0.920967771769593
hsa-miR-221-3p	4.64446483365553	-0.223473324177725	0.793146309682562	0.921764630171626
hsa-miR-27b-3p	5.02663615764097	-0.173703816537341	0.832589168730632	0.954702246811125
hsa-miR-1307-3p	2.02193079486137	0.19954218182337	0.85299526058389	0.954738259860169
hsa-miR-98-5p	2.21934184931847	-0.167072699568189	0.873944264757553	0.954738259860169
hsa-miR-379-5p	2.35960001859221	-0.151333495669656	0.892561534847857	0.954738259860169
hsa-miR-183-5p	2.83604988465836	0.100990311664304	0.921433436841791	0.954738259860169
hsa-miR-29a-3p	3.06771883122666	0.101367260810264	0.918056035288584	0.954738259860169
hsa-miR-193a-5p	4.52342077841836	0.117483423350339	0.896768011404105	0.954738259860169
hsa-miR-615-3p	5.47504579339712	-0.119820151427364	0.884295913787787	0.954738259860169
hsa-miR-24-3p	7.75663618810453	0.0849727614094765	0.904805154565242	0.954738259860169
hsa-miR-203a	7.094777607143	-0.0428434635240009	0.956903273067811	0.97968668433133
hsa-miR-320b	3.33927905879435	0.0277244658488238	0.977987307533392	0.989493040563197
hsa-miR-532-5p	4.60109243832163	-0.00584645623252659	0.994525241149001	0.994525241149001
hsa-miR-140-5p	0.0579285705911157	-0.377730905506731	0.696742390762005	NA
hsa-miR-8072	0.0579285705911157	-0.377730905506731	0.696742390762005	NA
hsa-miR-2116-5p	0.0579285705911157	-0.377730905506731	0.696742390762005	NA
hsa-miR-340-3p	0.0579285705911157	-0.377730905506731	0.696742390762005	NA
hsa-miR-188-5p	0.0579285705911157	-0.377730905506731	0.696742390762005	NA
hsa-miR-7845-5p	0.0579285705911157	-0.377730905506731	0.696742390762005	NA
hsa-miR-6746-3p	0.0579285705911157	-0.377730905506731	0.696742390762005	NA
hsa-miR-502-3p	0.0579285705911157	-0.377730905506731	0.696742390762005	NA
hsa-miR-3174	0.0579285705911157	-0.377730905506731	0.696742390762005	NA
hsa-miR-6892-5p	0.0579285705911157	-0.377730905506731	0.696742390762005	NA
hsa-miR-500a-5p	0.0579285705911157	-0.377730905506731	0.696742390762005	NA
hsa-miR-329-3p	0.0579285705911157	-0.377730905506731	0.696742390762005	NA
hsa-miR-1343-3p	0.0579285705911157	-0.377730905506731	0.696742390762005	NA
hsa-miR-323a-5p	0.0579285705911157	-0.377730905506731	0.696742390762005	NA
hsa-miR-148a-5p	0.0579285705911157	-0.377730905506731	0.696742390762005	NA
hsa-miR-3944-3p	0.0579285705911157	-0.377730905506731	0.696742390762005	NA
hsa-miR-3929	0.0579285705911157	-0.377730905506731	0.696742390762005	NA
hsa-miR-4668-3p	0.0579285705911157	-0.377730905506731	0.696742390762005	NA
hsa-miR-3173-5p	0.0579285705911157	-0.377730905506731	0.696742390762005	NA
hsa-miR-324-5p	0.0579285705911157	-0.377730905506731	0.696742390762005	NA
hsa-miR-424-5p	0.0579285705911157	-0.377730905506731	0.696742390762005	NA
hsa-miR-3648	0.0579285705911157	-0.377730905506731	0.696742390762005	NA
hsa-miR-144-5p	0.0579285705911157	-0.377730905506731	0.696742390762005	NA
hsa-miR-6821-5p	0.0579285705911157	-0.377730905506731	0.696742390762005	NA
hsa-miR-6834-5p	0.0579285705911157	-0.377730905506731	0.696742390762005	NA
hsa-miR-127-5p	0.0579285705911157	-0.377730905506731	0.696742390762005	NA
hsa-miR-152-5p	0.0579285705911157	-0.377730905506731	0.696742390762005	NA
hsa-miR-3127-3p	0.0579285705911157	-0.377730905506731	0.696742390762005	NA
hsa-miR-29b-3p	0.0579285705911157	-0.377730905506731	0.696742390762005	NA
hsa-miR-665	0.0579285705911157	-0.377730905506731	0.696742390762005	NA
hsa-miR-664b-5p	0.0579285705911157	-0.377730905506731	0.696742390762005	NA
hsa-miR-34a-5p	0.0579285705911157	-0.377730905506731	0.696742390762005	NA
hsa-miR-216b-3p	0.0579285705911157	-0.377730905506731	0.696742390762005	NA
hsa-miR-29b-1-5p	0.0579285705911157	-0.377730905506731	0.696742390762005	NA
hsa-miR-942-5p	0.0579285705911157	-0.377730905506731	0.696742390762005	NA
hsa-miR-30c-1-3p	0.115857141182231	-0.567740884591018	0.567994375109709	NA
hsa-miR-7706	0.115857141182231	-0.567740884591018	0.567994375109709	NA
hsa-miR-425-3p	0.115857141182231	-0.567740884591018	0.567994375109709	NA
hsa-miR-361-5p	0.115857141182231	-0.567740884591018	0.567994375109709	NA
hsa-miR-22-5p	0.115857141182231	-0.567740884591018	0.567994375109709	NA
hsa-miR-95-3p	0.115857141182231	-0.567740884591018	0.567994375109709	NA
hsa-miR-1270	0.115857141182231	-0.567740884591018	0.567994375109709	NA
hsa-miR-4745-5p	0.115857141182231	-0.567740884591018	0.567994375109709	NA
hsa-miR-323a-3p	0.115857141182231	-0.567740884591018	0.567994375109709	NA
hsa-miR-625-3p	0.120752384048725	0.646553715170321	0.512151972364755	NA
hsa-miR-369-3p	0.120752384048725	0.646553715170321	0.512151972364755	NA
hsa-miR-655-3p	0.120752384048725	0.646553715170321	0.512151972364755	NA
hsa-miR-361-3p	0.120752384048725	0.646553715170321	0.512151972364755	NA
hsa-miR-3181	0.120752384048725	0.646553715170321	0.512151972364755	NA
hsa-miR-6840-5p	0.120752384048725	0.646553715170321	0.512151972364755	NA
hsa-miR-758-3p	0.120752384048725	0.646553715170321	0.512151972364755	NA
hsa-miR-330-5p	0.120752384048725	0.646553715170321	0.512151972364755	NA
hsa-miR-4492	0.120752384048725	0.646553715170321	0.512151972364755	NA
hsa-miR-3605-3p	0.120752384048725	0.646553715170321	0.512151972364755	NA
hsa-miR-4755-3p	0.120752384048725	0.646553715170321	0.512151972364755	NA
hsa-miR-200c-3p	0.120752384048725	0.646553715170321	0.512151972364755	NA
hsa-miR-206	0.120752384048725	0.646553715170321	0.512151972364755	NA
hsa-miR-6805-5p	0.120752384048725	0.646553715170321	0.512151972364755	NA
hsa-miR-8069	0.120752384048725	0.646553715170321	0.512151972364755	NA
hsa-miR-552-3p	0.120752384048725	0.646553715170321	0.512151972364755	NA
hsa-miR-199a-3p	0.120752384048725	0.646553715170321	0.512151972364755	NA
hsa-miR-664a-3p	0.120752384048725	0.646553715170321	0.512151972364755	NA
hsa-miR-154-3p	0.120752384048725	0.646553715170321	0.512151972364755	NA
hsa-miR-1287-5p	0.144304549434126	-0.565982421673102	0.569091775286395	NA
hsa-miR-200a-3p	0.144304549434126	-0.565982421673102	0.569091775286395	NA
hsa-miR-4654	0.144304549434126	-0.565982421673102	0.569091775286395	NA
hsa-miR-30b-3p	0.144304549434126	-0.565982421673102	0.569091775286395	NA
hsa-miR-27a-5p	0.144304549434126	-0.565982421673102	0.569091775286395	NA
hsa-miR-2110	0.144304549434126	-0.565982421673102	0.569091775286395	NA
hsa-miR-1911-3p	0.144304549434126	-0.565982421673102	0.569091775286395	NA
hsa-miR-378c	0.144304549434126	-0.565982421673102	0.569091775286395	NA
hsa-miR-4792	0.144304549434126	-0.565982421673102	0.569091775286395	NA
hsa-miR-3688-3p	0.144304549434126	-0.565982421673102	0.569091775286395	NA
hsa-miR-3158-3p	0.144304549434126	-0.565982421673102	0.569091775286395	NA
hsa-miR-6765-5p	0.144304549434126	-0.565982421673102	0.569091775286395	NA
hsa-miR-584-5p	0.144304549434126	-0.565982421673102	0.569091775286395	NA
hsa-miR-23a-5p	0.144304549434126	-0.565982421673102	0.569091775286395	NA
hsa-miR-3127-5p	0.144304549434126	-0.565982421673102	0.569091775286395	NA
hsa-miR-17-5p	0.173785711773347	-0.679884931609461	0.502921751020924	NA
hsa-miR-501-3p	0.178680954639841	0.221503132107191	0.829219273059008	NA
hsa-miR-218-5p	0.178680954639841	0.221503132107191	0.829219273059008	NA
hsa-miR-3934-5p	0.178680954639841	0.221503132107191	0.829219273059008	NA
hsa-miR-193b-3p	0.178680954639841	0.221503132107191	0.829219273059008	NA
hsa-miR-6516-5p	0.202233120025242	-0.688442284635287	0.498303681508175	NA
hsa-miR-1973	0.202233120025242	-0.688442284635287	0.498303681508175	NA
hsa-miR-376a-3p	0.202233120025242	-0.688442284635287	0.498303681508175	NA
hsa-miR-4510	0.211950428459879	0.749255243269542	0.458799618597602	NA
hsa-miR-6871-5p	0.211950428459879	0.749255243269542	0.458799618597602	NA
hsa-miR-129-5p	0.211950428459879	0.749255243269542	0.458799618597602	NA
hsa-miR-199b-5p	0.211950428459879	0.749255243269542	0.458799618597602	NA
hsa-miR-128-1-5p	0.211950428459879	0.749255243269542	0.458799618597602	NA
hsa-miR-193a-3p	0.211950428459879	0.749255243269542	0.458799618597602	NA
hsa-miR-223-5p	0.211950428459879	0.749255243269542	0.458799618597602	NA
hsa-miR-409-5p	0.24150476809745	0.827347981810575	0.422156769927909	NA
hsa-miR-425-5p	0.24150476809745	0.827347981810575	0.422156769927909	NA
hsa-miR-6515-3p	0.255322823793777	-0.687537233362921	0.498790775868211	NA
hsa-miR-365b-5p	0.255322823793777	-0.687537233362921	0.498790775868211	NA
hsa-miR-551b-3p	0.255322823793777	-0.687537233362921	0.498790775868211	NA
hsa-miR-615-5p	0.255322823793777	-0.687537233362921	0.498790775868211	NA
hsa-miR-4484	0.255322823793777	-0.687537233362921	0.498790775868211	NA
hsa-miR-15b-3p	0.255322823793777	-0.687537233362921	0.498790775868211	NA
hsa-miR-4712-3p	0.255322823793777	-0.687537233362921	0.498790775868211	NA
hsa-miR-24-2-5p	0.255322823793777	-0.687537233362921	0.498790775868211	NA
hsa-miR-377-5p	0.255322823793777	-0.687537233362921	0.498790775868211	NA
hsa-miR-329-5p	0.255322823793777	-0.687537233362921	0.498790775868211	NA
hsa-miR-4523	0.255322823793777	-0.687537233362921	0.498790775868211	NA
hsa-miR-4769-5p	0.255322823793777	-0.687537233362921	0.498790775868211	NA
hsa-miR-139-5p	0.255322823793777	-0.687537233362921	0.498790775868211	NA
hsa-miR-5704	0.255322823793777	-0.687537233362921	0.498790775868211	NA
hsa-miR-3909	0.255322823793777	-0.687537233362921	0.498790775868211	NA
hsa-miR-520f-5p	0.255322823793777	-0.687537233362921	0.498790775868211	NA
hsa-miR-23b-5p	0.255322823793777	-0.687537233362921	0.498790775868211	NA
hsa-miR-133a-3p	0.255322823793777	-0.687537233362921	0.498790775868211	NA
hsa-miR-4673	0.255322823793777	-0.687537233362921	0.498790775868211	NA
hsa-miR-33b-3p	0.255322823793777	-0.687537233362921	0.498790775868211	NA
hsa-miR-345-5p	0.265056933482851	-0.0163734636736329	0.987572866335947	NA
hsa-miR-339-5p	0.265056933482851	-0.0163734636736329	0.987572866335947	NA
hsa-miR-10b-5p	0.265056933482851	-0.0163734636736329	0.987572866335947	NA
hsa-miR-30a-5p	0.265056933482851	-0.0163734636736329	0.987572866335947	NA
hsa-miR-185-3p	0.269878999050995	0.368638421898803	0.725301135443623	NA
hsa-miR-18a-5p	0.269878999050995	0.368638421898803	0.725301135443623	NA
hsa-miR-197-5p	0.288609098868252	-0.771132188101414	0.456488788442597	NA
hsa-miR-146a-5p	0.291179735818182	0.809290694364665	0.429957297658737	NA
hsa-miR-6716-3p	0.291179735818182	0.809290694364665	0.429957297658737	NA
hsa-miR-5698	0.291179735818182	0.809290694364665	0.429957297658737	NA
hsa-miR-636	0.291179735818182	0.809290694364665	0.429957297658737	NA
hsa-miR-450b-5p	0.291179735818182	0.809290694364665	0.429957297658737	NA
hsa-miR-3188	0.291179735818182	0.809290694364665	0.429957297658737	NA
hsa-miR-1275	0.291179735818182	0.809290694364665	0.429957297658737	NA
hsa-miR-3663-5p	0.291179735818182	0.809290694364665	0.429957297658737	NA
hsa-miR-411-5p	0.291179735818182	0.809290694364665	0.429957297658737	NA
hsa-miR-23a-3p	0.291179735818182	0.809290694364665	0.429957297658737	NA
hsa-miR-122-5p	0.291179735818182	0.809290694364665	0.429957297658737	NA
hsa-miR-3607-3p	0.291179735818182	0.809290694364665	0.429957297658737	NA
hsa-miR-30e-3p	0.291179735818182	0.809290694364665	0.429957297658737	NA
hsa-miR-1908-5p	0.299433338688565	0.487168581188058	0.651832854911653	NA
hsa-miR-362-5p	0.313251394384893	-0.846623363430055	0.427735682401298	NA
hsa-miR-3182	0.313251394384893	-0.846623363430055	0.427735682401298	NA
hsa-miR-4426	0.313251394384893	-0.846623363430055	0.427735682401298	NA
hsa-miR-1306-3p	0.313251394384893	-0.846623363430055	0.427735682401298	NA
hsa-miR-3177-3p	0.313251394384893	-0.846623363430055	0.427735682401298	NA
hsa-miR-550a-5p	0.318090261207473	-0.917746908614653	0.398573455470966	NA
hsa-miR-1307-5p	0.327807569642111	0.172482418232843	0.875086046004283	NA
hsa-miR-342-3p	0.332702812508604	1.02808744662298	0.347474150870997	NA
hsa-miR-192-5p	0.332702812508604	1.02808744662298	0.347474150870997	NA
hsa-miR-450a-5p	0.332702812508604	1.02808744662298	0.347474150870997	NA
hsa-miR-5091	0.349108306409297	0.496042472638169	0.652518910655957	NA
hsa-miR-2277-5p	0.349108306409297	0.496042472638169	0.652518910655957	NA
hsa-miR-106b-5p	0.349108306409297	0.496042472638169	0.652518910655957	NA
hsa-miR-335-3p	0.357361909279681	0.292606025773299	0.793869789417955	NA
hsa-miR-1260b	0.362257152146175	0.987204759350475	0.361273577775088	NA
hsa-miR-4508	0.371179964976008	-0.986434234329564	0.373763825269369	NA
hsa-miR-196b-5p	0.371179964976008	-0.986434234329564	0.373763825269369	NA
hsa-miR-3605-5p	0.376075207842502	-0.184806645872198	0.868646454458736	NA
hsa-miR-935	0.376075207842502	-0.184806645872198	0.868646454458736	NA
hsa-miR-495-3p	0.380914074665083	-0.326484603171955	0.778698598033274	NA
hsa-miR-937-3p	0.385736140233227	0.0183568837787699	0.98705415690863	NA
hsa-miR-339-3p	0.40549999413781	-0.990633535813342	0.368924307210681	NA
hsa-miR-32-5p	0.411932119866906	1.17994524410104	0.29686104959069	NA
hsa-miR-363-3p	0.411932119866906	1.17994524410104	0.29686104959069	NA
hsa-miR-197-3p	0.42018572273729	0.746751004736577	0.515207865213649	NA
hsa-miR-28-5p	0.434003778433617	-0.34053502526604	0.771654552727407	NA
hsa-miR-1293	0.434003778433617	-0.34053502526604	0.771654552727407	NA
hsa-miR-505-5p	0.435484285252308	0.267024351370605	0.815611028006452	NA
hsa-miR-3654	0.457555943819019	-1.2354493022227	0.289514403690807	NA
hsa-miR-4532	0.477007361942731	0.470817717829764	0.692092932782071	NA
hsa-miR-130b-3p	0.49187597298082	-1.27495794511709	0.274640252046613	NA
hsa-miR-3651	0.493412855843423	0.0946868387159777	0.936636115080164	NA
hsa-miR-107	0.496771215847314	-0.574365650017619	0.631580893061608	NA
hsa-miR-7641	0.500559527328132	-0.161643252201196	0.890169643670532	NA
hsa-miR-493-3p	0.506488524281951	0.292995106664869	0.807096153627699	NA
hsa-miR-598-3p	0.510645647587554	-1.08016833454393	0.338537351853267	NA
hsa-miR-6842-3p	0.520379757276628	-0.494585330482167	0.678673856736229	NA
hsa-miR-769-5p	0.536042863919522	0.368983504489163	0.756004959060856	NA
hsa-miR-149-3p	0.544653240968484	1.47762662924065	0.210669955230047	NA
hsa-miR-3609	0.554756162482342	-0.00723390544815638	0.99521408614601	NA
hsa-miR-660-5p	0.568574218178669	-1.2969966876254	0.26897612438733	NA
hsa-miR-181a-2-3p	0.58082258877376	-0.136578720660102	0.908851263454934	NA
hsa-miR-19b-3p	0.582359471636363	1.33593970842494	0.249019889262679	NA
hsa-miR-760	0.583130393435888	-0.306520547878044	0.799905602080089	NA
hsa-miR-652-3p	0.587969260258469	-0.409506686732059	0.735684654376279	NA
hsa-miR-629-5p	0.590613074506747	1.08181471645311	0.371398765856509	NA
hsa-miR-451a	0.609269997025655	-0.196217895820569	0.87167750082468	NA
hsa-miR-3168	0.623882548326786	1.71944194961065	0.154281950827579	NA
hsa-miR-455-5p	0.627240908330676	0.5263850202095	0.66593105964098	NA
hsa-miR-1185-1-3p	0.631341655592366	-1.58496903861097	0.189561696234819	NA
hsa-miR-296-3p	0.631341655592366	-1.58496903861097	0.189561696234819	NA
hsa-miR-143-3p	0.635851285379638	1.46451378686638	0.213439028152623	NA
hsa-miR-148b-3p	0.636236898458859	-0.76975564596974	0.529483915525143	NA
hsa-miR-139-3p	0.65495019702168	-1.4182690491038	0.233052906611566	NA
hsa-miR-7113-5p	0.66235970079419	-0.206669121289433	0.865260614898168	NA
hsa-miR-671-3p	0.670613303664574	-0.261075720240847	0.830805421508099	NA
hsa-miR-26b-5p	0.681811118917901	1.27298227749611	0.298863735666797	NA
hsa-miR-944	0.690807109046085	-0.219672334086008	0.856851602149417	NA
hsa-miR-191-3p	0.703111855685088	1.70026782773167	0.15800189937543	NA
hsa-miR-30d-5p	0.711365458555472	1.29519821081065	0.28940215857645	NA
hsa-miR-30a-3p	0.725183514251799	0.248342597104023	0.839653711258211	NA
hsa-miR-574-3p	0.744634932375511	1.95255964822789	0.109733735043506	NA
hsa-miR-4485	0.746165042687271	-1.71063395312986	0.159726092368797	NA
hsa-miR-1254	0.74725517281851	-0.855191379131139	0.484615415630271	NA
hsa-miR-574-5p	0.7487356796372	-0.374861046957983	0.760078755909501	NA
hsa-miR-9-5p	0.758452988071838	0.53874186586009	0.659660398708366	NA
hsa-miR-125a-3p	0.780541447892986	-0.998724140959085	0.416114556213795	NA
hsa-miR-654-3p	0.782021954711676	-0.459530714220076	0.707743571311241	NA
hsa-miR-5100	0.788007327709408	0.64756207427414	0.597421037348188	NA
hsa-miR-638	0.794309900096242	1.82108565524223	0.133300902409569	NA
hsa-miR-142-3p	0.823864239733813	1.91915675773581	0.115252917716397	NA
hsa-miR-200b-3p	0.835832976786665	2.06574098510233	0.0916704151573042	NA
hsa-miR-30c-5p	0.836145412567537	-0.54617138370173	0.656394621419772	NA
hsa-miR-4664-3p	0.842521162252721	0.42235094319042	0.730842484406728	NA
hsa-miR-4513	0.873539207454544	1.76070992309008	0.144820508787869	NA
hsa-miR-25-5p	0.891174109173415	0.711806759766147	0.560770508751704	NA
hsa-miR-21-3p	0.891174109173415	0.711806759766147	0.560770508751704	NA
hsa-miR-877-5p	0.89638178782078	-0.779884179506241	0.525420192435277	NA
hsa-miR-99a-5p	0.901277030687274	-0.259653410838487	0.832382118952847	NA
hsa-miR-210-3p	0.956897796616262	-0.271605277155577	0.824260464017997	NA
hsa-miR-382-5p	0.977879325051734	-2.07876218880562	0.0904863138068293	NA
hsa-miR-4278	0.992475075098428	-0.134010854514113	0.913087384564797	NA
hsa-miR-150-5p	0.994291591503269	2.08957134409976	0.0879974214393925	NA
hsa-miR-28-3p	1.04179326864058	-0.758768089664857	0.535599249768145	NA
hsa-miR-485-3p	1.05300788514835	-0.0443639147214226	0.970813911064354	NA
hsa-miR-126-3p	1.06013775537862	0.111274287877758	0.926468664377595	NA
hsa-miR-433-3p	1.06272519358298	0.62805725544982	0.601278615909284	NA
hsa-miR-365a-5p	1.07170438245673	-0.0505203045850705	0.967010577591409	NA
hsa-miR-186-5p	1.07577232747979	0.957981259925239	0.434926601405513	NA
hsa-miR-4516	1.08395275305182	0.581897869218817	0.634664021751067	NA
hsa-miR-142-5p	1.11504397555199	2.27723544796055	0.0636614471060561	NA
hsa-miR-4461	1.1389814496577	2.28370158665054	0.0629069136089658	NA
hsa-miR-184	1.14649693296719	0.261028672645684	0.831688945200468	NA
hsa-miR-320c	1.14677656650943	0.910330617004945	0.452441289205241	NA
hsa-miR-4521	1.15881848086063	1.26951164279727	0.289936991905017	NA
hsa-miR-34c-5p	1.18648819476216	-1.02318621595586	0.401984562783887	NA
hsa-miR-106b-3p	1.25620158196257	-0.481793342810297	0.692658407168961	NA
hsa-miR-375	1.26198526232464	1.2329768801588	0.312608213570571	NA
hsa-miR-1301-3p	1.28702997217494	-0.491727831734026	0.676136205373087	NA
hsa-miR-3195	1.30090440391518	-0.77248669961839	0.519345299140389	NA
hsa-miR-130b-5p	1.31425970589594	-0.0235625577915466	0.984283700752448	NA
hsa-miR-193b-5p	1.34417081971209	0.661795237675871	0.575934600204673	NA
hsa-miR-328-3p	1.38417381479435	-0.320616424493811	0.786444326129844	NA
